# Supplementary material for: Osteoarthritis as a Systemic Disease Promoted Prostate Cancer In Vivo and In Vitro
Source: Int J Mol Sci. 2024 May 30;25(11):6014. doi: 10.3390/ijms25116014 (PMC11172560; doi:10.3390/ijms25116014)
Supplement: Supplementary file 1 [file ijms-25-06014-s001.zip]

Archive with 1 entries (1 files):
- ijms-3019401-supplementary.pdf
